# Supplementary material for: Breastfeeding, Gestational Diabetes Mellitus, Size at Birth and Overweight/Obesity in Early Childhood
Source: Nutrients. 2024 Apr 30;16(9):1351. doi: 10.3390/nu16091351 (PMC11085597; doi:10.3390/nu16091351)
Supplement: Supplementary file 1 [file nutrients-16-01351-s001.zip]

Archive with 1 entries (1 files):
- nutrients-2975380-supplementary.pdf
